# Supplementary material for: Post-Transcriptional Modifications to miRNAs Undergo Widespread Alterations, Creating a Unique Lung Adenocarcinoma IsomiRome
Source: Cancers (Basel). 2024 Sep 28;16(19):3322. doi: 10.3390/cancers16193322 (PMC11476290; doi:10.3390/cancers16193322)
Supplement: Supplementary file 1 [file cancers-16-03322-s001.zip]

Archive with 1 entries (1 files):
- cancers-3210163-supplementary.pdf
